# Supplementary material for: Pediatric Emergency Medicine Simulation Curriculum: Vitamin K Deficiency in the Newborn
Source: MedEdPORTAL. 2021 Jan 25;17:11078. doi: 10.15766/mep_2374-8265.11078 (PMC7830750; doi:10.15766/mep_2374-8265.11078)
Supplement: Supplementary file 1 — VKDB Simulation Case.docxVKDB Sim Environment Preparation for Facilitator.docxVKDB Labs Imaging.docxVKDB Critical Action Checklist.docxVKDB Debrief.docxVKDB TeamSTEPPS.docxVKDB Didactic PowerPoint.pptxVKDB Handout.docxVKDB Standardized Patient Script.docxVKDB Postsim Survey.docx [file mep_2374-8265.11078-s001.zip]

Archive with 11 entries (11 files):
- A. VKDB Simulation Case.docx
- B. VKDB Sim Environment Preparation for Facilitator.docx
- C. VKDB Labs Imaging.docx
- D. VKDB Critical Action Checklist.docx
- E. VKDB Debrief.docx
- F. VKDB TeamSTEPPS.docx
- G. VKDB Didactic PowerPoint.pptx
- H. VKDB Handout.docx
- I. VKDB Standardized Patient Script.docx
- J. VKDB Postsim Survey.docx
- _Educational_Summary_Report_11078.pdf
